# Supplementary material for: First record of the genus Anthomalachius Tshernyshev, 2009 (Coleoptera, Malachiidae) from China
Source: Biodivers Data J. 2024 Dec 30;12:e141874. doi: 10.3897/BDJ.12.e141874 (PMC11704743; doi:10.3897/BDJ.12.e141874)
Supplement: XML Treatment for Anthomalachius [file BDJ.12.e141874-treatment1.xml]

<!DOCTYPE tp:taxon-treatment
  PUBLIC "-//TaxonX//DTD Taxonomic Treatment Publishing DTD v0 20100105//EN" "tax-treatment-NSO.dtd">
<tp:taxon-treatment xmlns:tp="http://www.plazi.org/taxpub"><tp:treatment-meta><mixed-citation publication-type="journal"><person-group><name><surname>Tong</surname><given-names>Junbo</given-names></name><name><surname>Tshernyshev</surname><given-names>Sergei E.</given-names></name><name><surname>Yang</surname><given-names>Yuxia</given-names></name><name><surname>Liu</surname><given-names>Haoyu</given-names></name></person-group><article-title>First record of the genus <italic><tp:taxon-name><tp:taxon-name-part taxon-name-part-type="genus" reg="Anthomalachius">Anthomalachius</tp:taxon-name-part></tp:taxon-name></italic> Tshernyshev, 2009 (<tp:taxon-name><tp:taxon-name-part taxon-name-part-type="order">Coleoptera</tp:taxon-name-part></tp:taxon-name>, <tp:taxon-name><tp:taxon-name-part taxon-name-part-type="family">Malachiidae</tp:taxon-name-part></tp:taxon-name>) from China</article-title><source>Biodivers Data J</source><day>30</day><month>12</month><year>2024</year><volume>12</volume><pub-id pub-id-type="doi">10.3897/BDJ.12.e141874</pub-id></mixed-citation></tp:treatment-meta><tp:nomenclature><tp:taxon-name>
            <object-id xmlns:xlink="http://www.w3.org/1999/xlink" content-type="arpha" xlink:type="simple">23EE7D7B-C73E-5EF7-9064-C24D72162031</object-id>
            <tp:taxon-name-part taxon-name-part-type="genus">Anthomalachius</tp:taxon-name-part>
          </tp:taxon-name><tp:taxon-authority>Tshernyshev, 2009</tp:taxon-authority><tp:nomenclature-citation-list><tp:nomenclature-citation><tp:taxon-name>
                <tp:taxon-name-part taxon-name-part-type="genus" reg="Anthomalachius">Anthomalachius</tp:taxon-name-part>
              </tp:taxon-name><comment> Tshernyshev, 2009 - <xref ref-type="bibr" rid="B12245227">Tshernyshev (2009)</xref>: 24.</comment></tp:nomenclature-citation><tp:nomenclature-citation><tp:taxon-name>
                <tp:taxon-name-part taxon-name-part-type="genus">Cyrtosus</tp:taxon-name-part>
                <tp:taxon-name-part taxon-name-part-type="species">strangulatus</tp:taxon-name-part>
              </tp:taxon-name><comment> Abeille de Perrin, 1885</comment></tp:nomenclature-citation></tp:nomenclature-citation-list></tp:nomenclature><tp:treatment-sec sec-type="Diagnosis"><title>Diagnosis</title><p>Body medium-sized to large, 4.0–5.5 mm in length. Antennae completely black (Fig. <xref ref-type="fig" rid="F12245954">1</xref>A–B). Pronotum elongate with distinct depressions at posterior angles (Fig. <xref ref-type="fig" rid="F12245992">4</xref>A–B). Pronotum, scutellar shield and elytra black with metallic lustre, except the elytral apices yellow or orange-yellow. Elytral apices distinctly depressed with lamellate appendages in males (Fig. <xref ref-type="fig" rid="F12245972">2</xref>). Aedeagus slender (Fig. <xref ref-type="fig" rid="F12245992">4</xref>).</p></tp:treatment-sec><tp:treatment-sec sec-type="Distribution"><title>Distribution</title><p><italic><tp:taxon-name><tp:taxon-name-part taxon-name-part-type="genus" reg="Anthomalachius">Anthomalachius</tp:taxon-name-part></tp:taxon-name></italic> Tshernyshev, 2009 is a widespread genus in the Palearctic, occurring from Portugal and Morocco in the west to Xinjiang Autonomous Region of China (new faunistic record) and Mongolia in the east (<xref ref-type="bibr" rid="B12245227">Tshernyshev 2009</xref>).</p></tp:treatment-sec><tp:treatment-sec><!--Section generated to contain objects referenced in tp:taxon-treatment.--><fig id="F12245954" position="float" orientation="portrait"><object-id xmlns:xlink="http://www.w3.org/1999/xlink" content-type="arpha" xlink:type="simple">5AADED48-FF4C-5275-99BD-040CBE2AB9E2</object-id><object-id xmlns:xlink="http://www.w3.org/1999/xlink" content-type="doi" xlink:type="simple">10.3897/BDJ.12.e141874.figure1</object-id><label>Figure 1.</label><caption><p><italic><tp:taxon-name><tp:taxon-name-part taxon-name-part-type="genus" reg="Anthomalachius">Anthomalachius</tp:taxon-name-part><tp:taxon-name-part taxon-name-part-type="species" reg="pseudospinosus">pseudospinosus</tp:taxon-name-part></tp:taxon-name></italic> (Medvedev, 1964), habitus: <bold>A</bold> male, dorsal view; <bold>B</bold> female, dorsal view. Scale bars: 1.0 mm.</p></caption><graphic xmlns:xlink="http://www.w3.org/1999/xlink" xlink:href="bdj-12-e141874-g001.jpg" position="float" id="oo_1173507.jpg" orientation="portrait" xlink:type="simple"><uri content-type="original_file" xlink:type="simple">https://binary.pensoft.net/fig/1173507</uri></graphic></fig><fig id="F12245992" position="float" orientation="portrait"><object-id xmlns:xlink="http://www.w3.org/1999/xlink" content-type="arpha" xlink:type="simple">193D468B-3556-5659-8BB9-FB870BB307C3</object-id><object-id xmlns:xlink="http://www.w3.org/1999/xlink" content-type="doi" xlink:type="simple">10.3897/BDJ.12.e141874.figure4</object-id><label>Figure 4.</label><caption><p><italic><tp:taxon-name><tp:taxon-name-part taxon-name-part-type="genus" reg="Anthomalachius">Anthomalachius</tp:taxon-name-part><tp:taxon-name-part taxon-name-part-type="species" reg="pseudospinosus">pseudospinosus</tp:taxon-name-part></tp:taxon-name></italic> (Medvedev, 1964), male: <bold>A</bold> ultimate abdominal ventrite; <bold>B</bold> pygidium; <bold>C</bold> male genitalia, lateral view; <bold>D</bold> male genitalia, ventral view. Scale bars: 0.2 mm.</p></caption><graphic xmlns:xlink="http://www.w3.org/1999/xlink" xlink:href="bdj-12-e141874-g004.jpg" position="float" id="oo_1173515.jpg" orientation="portrait" xlink:type="simple"><uri content-type="original_file" xlink:type="simple">https://binary.pensoft.net/fig/1173515</uri></graphic></fig><fig id="F12245972" position="float" orientation="portrait"><object-id xmlns:xlink="http://www.w3.org/1999/xlink" content-type="arpha" xlink:type="simple">1F2997BC-CBEC-5819-9B08-F7BB3988BC72</object-id><object-id xmlns:xlink="http://www.w3.org/1999/xlink" content-type="doi" xlink:type="simple">10.3897/BDJ.12.e141874.figure2</object-id><label>Figure 2.</label><caption><p><italic><tp:taxon-name><tp:taxon-name-part taxon-name-part-type="genus" reg="Anthomalachius">Anthomalachius</tp:taxon-name-part><tp:taxon-name-part taxon-name-part-type="species" reg="pseudospinosus">pseudospinosus</tp:taxon-name-part></tp:taxon-name></italic> (Medvedev, 1964), male, elytral apices. Scale bars: 1.0 mm.</p></caption><graphic xmlns:xlink="http://www.w3.org/1999/xlink" xlink:href="bdj-12-e141874-g002.jpg" position="float" id="oo_1173510.jpg" orientation="portrait" xlink:type="simple"><uri content-type="original_file" xlink:type="simple">https://binary.pensoft.net/fig/1173510</uri></graphic></fig></tp:treatment-sec><ref-list><ref id="B12245227"><element-citation xmlns:xlink="http://www.w3.org/1999/xlink" publication-type="article" xlink:type="simple"><person-group person-group-type="author"><name name-style="western"><surname>Tshernyshev</surname><given-names>S. E.</given-names></name></person-group><year>2009</year><article-title><italic><tp:taxon-name><tp:taxon-name-part taxon-name-part-type="genus" reg="Anthomalachius">Anthomalachius</tp:taxon-name-part></tp:taxon-name></italic>, a new genus of soft-winged flower beetles (<tp:taxon-name><tp:taxon-name-part taxon-name-part-type="order">Coleoptera</tp:taxon-name-part></tp:taxon-name>, <tp:taxon-name><tp:taxon-name-part taxon-name-part-type="family">Malachiidae</tp:taxon-name-part></tp:taxon-name>: <tp:taxon-name><tp:taxon-name-part taxon-name-part-type="subfamily">Malachiinae</tp:taxon-name-part></tp:taxon-name>)</article-title><source>Zootaxa</source><volume>2094</volume><issue>1</issue><fpage>23</fpage><lpage>35</lpage><pub-id pub-id-type="doi">10.11646/zootaxa.2094.1.3</pub-id></element-citation></ref></ref-list></tp:taxon-treatment>
